# Supplementary material for: The zebrafish HGF receptor met controls migration of myogenic progenitor cells in appendicular development
Source: PLoS One. 2019 Jul 9;14(7):e0219259. doi: 10.1371/journal.pone.0219259 (PMC6615617; doi:10.1371/journal.pone.0219259)
Supplement: S1 File — (XLSX) [file pone.0219259.s008.xlsx]

## Sheet: Blad1
Figure 3B	Length measurements, 3 dpf
	met+/+ embryos	Length (mm)		met-/- embryo	Length (mm)
	1	3.54341		1	3.55806
	2	3.74445		2	3.56387
	3	3.7189		3	3.42635
	4	3.66151		4	3.43964
	5	3.60281		5	3.5027
	6	3.59632
Figure 3C	Width measurements, somite 13, 3dpf
	met+/+ embryo	Myotome width (µm)		met-/- embryo	Myotome width (µm)
	1	238.596		1	226.586
	2	234.539		2	248.004
	3	269.225		3	219.115
	4	254.43		4	226.718
	5	249.839		5	245.102
	6	218.458
Figure 3F-G	Number of Mylz2:GFP+ fibres
	3 dpf
	met+/+ embryo	Abductor	Adductor		met+/+ embryo	Abductor	Adductor
	1	21	23		1	0	13
	2	32	25		2	0	10
	3	25	26		3	0	16
	4	32	23		4	2	21
	5	34	32		5	0	13
	6	29	33
	6 dpf
	met+/+ larvae	Abductor	Adductor		met-/- larvae	Abductor	Adductor
	1	45	33		1	14	23
	2	47	41		2	12	25
	3	42	47		3	12	15
	4	44	45		4	32	20
	5	34	40		5	0	13
	10 dpf
	met+/+ larvae	Abductor	Adductor		met-/- larvae	Abductor	Adductor
	1	58	46		1	0	17
	2	51	40		2	0	22
	3	44	47		3	10	20
	4	42	44		4	0	14
	5	36	41		5	13	24
	14 dpf
	met+/+ larvae	Abductor	Adductor		met-/- larvae	Abductor	Adductor
	1	42	44		1	0	21
	2	30	31		2	10	32
	3	38	34		3	3	20
	4	63	58		4	0	0
	5	42	40		5	4	20
	6	62	40
Figure 4B	Mylz2:GFP+ sternohyoideus area, 4 dpf
	met+/+ embryo	area (pixels)		met-/- embryo	area (pixels)
	1	39809		1	20617
	2	47745		2	25087
	3	39479		3	36211
	4	41709		4	25156
	5	42601		5	26312
	6	38063		6	22050
Figure 4F	Number of fluorescent beads, 5dpf
	met+/+ embryo	number of beads		met-/- embryo	number of beads
	1	91		1	73
	2	0		2	135
	3	17		3	84
	4	24		4	88
	5	55		5	15
	6	88		6	43
	7	108		7	53
	8	71		8	51
	9	37		9	35
	10	69
